# Supplementary material for: Triflamidation of Allyl-Containing Substances:Unusual Dehydrobromination vs. Intramolecular Heterocyclization
Source: Molecules. 2022 Oct 14;27(20):6910. doi: 10.3390/molecules27206910 (PMC9610413; doi:10.3390/molecules27206910)
Supplement: Supplementary file 1 [file molecules-27-06910-s001.zip]

Archive with 1 entries (1 files):
- molecules-1944736-supplementary.pdf
